# Supplementary material for: Imaging and Molecular Biomarkers of PFAS-Related Vascular Aging: A Narrative Review
Source: Int J Mol Sci. 2026 Jul 6;27(13):6064. doi: 10.3390/ijms27136064 (PMC13361577; doi:10.3390/ijms27136064)
Supplement: Supplementary file 1 [file ijms-27-06064-s001.zip]

Archive with 1 entries (1 files):
- ijms-4400716-supplementary.pdf
